# Supplementary material for: Adaptability and agronomic performance evaluation of mungbean (Vigna radiata (L.) Wilczek) varieties under non-inoculated and inoculated rhizobium bacteria conditions
Source: PeerJ. 2025 Jun 16;13:e19558. doi: 10.7717/peerj.19558 (PMC12178244; doi:10.7717/peerj.19558)
Supplement: Supplemental Information 1 [file peerj-13-19558-s001.txt]

Year	Block	Variety	Inoculation	VI	DF	DM	NNPP	NFWP	SC	PH	NPBP	NPPP	BY	SY	HSW	HI
2021	1	Arkebe	Inoculated	A*I	34	76	3.40	0.23	69.00	25.60	7.00	13.60	2500.00	643.33	3.60	25.73
2021	2	Arkebe	Inoculated	A*I	32	75	3.40	0.32	80.00	32.60	7.00	11.60	2500.00	657.29	3.90	26.29
2021	3	Arkebe	Inoculated	A*I	33	75	3.00	0.25	69.00	28.60	6.50	9.80	2291.67	520.00	3.60	22.69
2022	1	Arkebe	Inoculated	A*I	32	74	2.40	0.21	72.00	28.20	6.20	12.20	1991.67	489.79	3.60	24.59
2022	2	Arkebe	Inoculated	A*I	31	73	2.20	0.17	85.00	30.80	5.80	9.80	1958.33	309.17	3.80	15.79
2022	3	Arkebe	Inoculated	A*I	32	75	2.20	0.14	63.00	24.80	6.20	10.60	2100.00	339.58	3.90	16.17
2021	1	Arkebe	Un-inoculated	A*U	32	74	2.80	0.25	65.00	27.40	6.40	13.80	2500.00	611.04	3.70	24.44
2021	2	Arkebe	Un-inoculated	A*U	31	73	2.60	0.17	60.00	26.00	5.20	13.20	1875.00	428.96	4.00	22.88
2021	3	Arkebe	Un-inoculated	A*U	30	73	3.00	0.25	50.00	26.80	5.00	12.00	1458.33	338.54	3.70	23.21
2022	1	Arkebe	Un-inoculated	A*U	30	72	2.20	0.13	53.00	24.00	5.50	10.40	1983.33	352.29	3.70	17.76
2022	2	Arkebe	Un-inoculated	A*U	28	71	2.60	0.23	81.00	28.00	5.00	9.20	1866.67	335.00	3.90	17.95
2022	3	Arkebe	Un-inoculated	A*U	29	71	2.20	0.18	68.00	25.00	5.60	11.00	2100.00	381.25	4.00	18.15
2021	1	Boreda	Inoculated	B*I	41	86	5.60	0.41	88.00	27.40	6.80	12.40	3316.67	1066.75	5.20	32.16
2021	2	Boreda	Inoculated	B*I	43	86	5.60	0.37	118.00	30.20	7.40	12.20	3958.33	1255.63	5.20	31.72
2021	3	Boreda	Inoculated	B*I	40	87	5.40	0.39	101.00	31.00	6.60	11.80	3125.00	997.50	5.30	31.92
2022	1	Boreda	Inoculated	B*I	39	85	4.00	0.22	82.00	25.20	6.40	8.40	2083.33	446.25	5.10	21.42
2022	2	Boreda	Inoculated	B*I	38	86	4.00	0.32	104.00	29.40	6.50	9.60	2241.67	526.04	5.30	23.47
2022	3	Boreda	Inoculated	B*I	40	84	4.40	0.30	93.00	25.00	6.80	10.00	2525.00	669.79	5.30	26.53
2021	1	Boreda	Un-inoculated	B*U	38	84	4.60	0.31	115.00	37.00	6.00	11.00	2912.00	970.67	4.40	33.33
2021	2	Boreda	Un-inoculated	B*U	39	83	4.60	0.26	101.00	25.00	5.40	8.20	2710.00	802.29	4.90	29.60
2021	3	Boreda	Un-inoculated	B*U	40	85	4.20	0.34	97.00	30.60	5.80	8.60	2700.00	779.17	5.20	28.86
2022	1	Boreda	Un-inoculated	B*U	38	80	4.00	0.32	107.00	29.00	5.60	8.60	2291.67	559.79	4.90	24.43
2022	2	Boreda	Un-inoculated	B*U	37	84	3.80	0.22	115.00	30.60	5.20	9.60	2291.67	651.67	5.00	28.44
2022	3	Boreda	Un-inoculated	B*U	36	83	3.60	0.25	97.00	27.80	5.00	8.00	2083.33	426.67	4.90	20.48
2021	1	NVL-1	Inoculated	N*I	43	88	7.60	0.50	119.00	30.80	7.60	14.80	4375.00	1154.38	4.90	26.39
2021	2	NVL-1	Inoculated	N*I	44	86	8.00	0.61	114.00	36.40	7.20	13.40	3750.00	1016.46	5.30	27.11
2021	3	NVL-1	Inoculated	N*I	42	86	7.20	0.53	100.00	26.80	7.00	11.80	3862.50	1020.21	4.80	26.41
2022	1	NVL-1	Inoculated	N*I	40	84	5.00	0.33	107.00	29.80	6.60	11.40	2708.33	527.92	4.80	19.49
2022	2	NVL-1	Inoculated	N*I	41	85	4.80	0.34	110.00	26.80	6.80	11.60	2891.67	590.42	5.00	20.42
2022	3	NVL-1	Inoculated	N*I	40	86	5.20	0.41	102.00	27.60	6.40	10.80	2575.00	518.96	4.80	20.15
2021	1	NVL-1	Un-inoculated	N*U	41	83	7.40	0.57	118.00	35.60	7.20	13.60	4166.67	1286.25	4.80	30.87
2021	2	NVL-1	Un-inoculated	N*U	42	85	7.00	0.48	105.00	28.60	7.00	12.00	3958.33	1032.50	4.70	26.08
2021	3	NVL-1	Un-inoculated	N*U	40	84	7.20	0.52	114.00	32.00	7.40	14.00	3333.33	974.58	5.00	29.24
2022	1	NVL-1	Un-inoculated	N*U	38	82	4.80	0.39	104.00	30.60	5.80	11.20	2625.00	548.96	4.90	20.91
2022	2	NVL-1	Un-inoculated	N*U	39	81	5.20	0.33	115.00	32.40	6.00	12.80	2483.33	557.29	4.90	22.44
2022	3	NVL-1	Un-inoculated	N*U	40	80	4.40	0.34	110.00	28.80	5.60	11.00	2083.33	450.42	5.00	21.62
2021	1	Rasa	Inoculated	R*I	43	87	6.40	0.42	104.00	33.40	7.60	14.00	3333.33	1207.92	5.20	36.24
2021	2	Rasa	Inoculated	R*I	42	88	6.00	0.51	113.00	29.80	7.40	13.60	3550.00	1103.13	4.80	31.07
2021	3	Rasa	Inoculated	R*I	44	87	6.00	0.43	109.00	37.40	7.60	13.60	3125.00	973.96	4.50	31.17
2022	1	Rasa	Inoculated	R*I	41	85	4.80	0.32	99.00	26.40	6.40	9.00	2066.67	492.50	5.30	23.83
2022	2	Rasa	Inoculated	R*I	40	86	4.60	0.34	97.00	27.00	6.60	11.00	2083.33	466.46	4.90	22.39
2022	3	Rasa	Inoculated	R*I	42	85	4.40	0.32	100.00	28.00	6.20	9.80	2300.00	489.00	4.80	21.26
2021	1	Rasa	Un-inoculated	R*U	41	83	5.40	0.31	100.00	25.40	6.80	8.40	2825.00	861.88	5.20	30.51
2021	2	Rasa	Un-inoculated	R*U	40	84	5.60	0.36	106.00	28.00	5.80	10.40	2891.67	887.08	4.80	30.68
2021	3	Rasa	Un-inoculated	R*U	42	85	5.20	0.37	94.00	27.80	6.60	13.40	2935.00	908.54	5.00	30.96
2022	1	Rasa	Un-inoculated	R*U	40	81	4.20	0.26	107.00	29.40	5.60	8.80	2291.67	535.63	5.20	23.37
2022	2	Rasa	Un-inoculated	R*U	39	80	4.60	0.39	115.00	32.20	5.40	10.60	2500.00	625.00	4.90	25.00
2022	3	Rasa	Un-inoculated	R*U	38	83	4.40	0.31	103.00	27.20	5.80	9.20	2291.67	523.33	5.00	22.84
2021	1	Shewarobit	Inoculated	S*I	47	94	8.40	0.62	97.00	27.00	6.90	16.40	3408.33	1011.04	3.60	29.66
2021	2	Shewarobit	Inoculated	S*I	48	95	8.60	0.61	107.00	27.80	7.10	17.60	3725.00	1201.38	3.40	32.25
2021	3	Shewarobit	Inoculated	S*I	48	93	8.60	0.63	106.00	29.80	8.20	17.20	3325.00	1108.75	3.70	33.35
2022	1	Shewarobit	Inoculated	S*I	46	93	7.20	0.56	95.00	26.80	6.30	11.60	2466.67	562.29	3.40	22.80
2022	2	Shewarobit	Inoculated	S*I	46	94	7.60	0.55	116.00	32.80	6.70	13.80	3125.00	779.58	3.60	24.95
2022	3	Shewarobit	Inoculated	S*I	47	92	7.40	0.54	108.00	29.40	6.70	12.00	2675.00	608.33	3.60	22.74
2021	1	Shewarobit	Un-inoculated	S*U	49	96	8.80	0.59	113.00	36.20	7.20	18.20	3750.00	1236.46	3.60	32.97
2021	2	Shewarobit	Un-inoculated	S*U	47	94	8.20	0.61	113.00	29.00	7.00	17.20	3750.00	1145.25	3.30	30.54
2021	3	Shewarobit	Un-inoculated	S*U	48	95	8.80	0.60	105.00	37.20	8.20	18.40	3750.00	1262.50	3.60	33.67
2022	1	Shewarobit	Un-inoculated	S*U	46	94	7.60	0.54	115.00	35.00	6.40	13.60	2708.33	765.21	3.30	28.25
2022	2	Shewarobit	Un-inoculated	S*U	47	92	7.60	0.55	102.00	28.60	6.80	13.40	2291.67	583.96	3.40	25.48
2022	3	Shewarobit	Un-inoculated	S*U	45	93	7.20	0.50	116.00	31.60	6.80	14.40	2708.33	666.04	3.70	24.59
